# Supplementary material for: The positive correlation of TIPRL with LC3 and CD133 contributes to cancer aggressiveness: potential biomarkers for early liver cancer
Source: Sci Rep. 2019 Nov 14;9:16802. doi: 10.1038/s41598-019-53191-5 (PMC6856114; doi:10.1038/s41598-019-53191-5)
Supplement: Supplementary file 2 — Supplementary Table 1 [file 41598_2019_53191_MOESM2_ESM.xlsx]

## Sheet: Sheet2
Supplementary Table 1. Clinicopathological features of training set liver cancer tissues
	Clinicopathological Features	N=328
	Age (years)±Standard Deviation	55.8±11.1
	Gender (male/female)	198/130 (60.4/39.6%)
	Cancer adjacent liver tissue	20 (6.1%)
	Intrahepatic cholangiocarcinoma	196 (59.8%)
	Hepatocellular carcinoma	80 (24.4%)
	Carcinoid	8 (2.4%)
	Adenosquamous carcinoma	8 (2.4%)
	Mixed carcinoma	16 (4.9%)
	AJCC classification	N/A	28 (8.5%)
		I	0 (0.0%)
		II	12 (3.7%)
		III	8 (2.4%)
		IV	280 (85.4%)
	Grade	N/A	78 (23.8%)
		1	40 (12.2%)
		2	139 (42.4%)
		3	71 (21.6%)
