# Supplementary material for: The positive correlation of TIPRL with LC3 and CD133 contributes to cancer aggressiveness: potential biomarkers for early liver cancer
Source: Sci Rep. 2019 Nov 14;9:16802. doi: 10.1038/s41598-019-53191-5 (PMC6856114; doi:10.1038/s41598-019-53191-5)
Supplement: Supplementary file 3 — Supplementary Table 2 [file 41598_2019_53191_MOESM3_ESM.xlsx]

## Sheet: Sheet1
Supplementary Table 2. Expression levels of TIPRL, LC3 and CD133 as well as clinicopahological information
No.	Sex	Age	Organ/Site	Pathology diagnosis	TNM	Grade	Stage	LC3	light	CD133	DAPI			TIPRL	LC3	light	CD133	TIPRL	LC3	CD133
1	F	67	Liver	Cancer adjacent liver tissue	-	-	-	6953.62	32583.1	10691.7	19443.2			#REF!	0.741115	1.06459	0.652421	-0.289775	-0.432231	-0.616125
2	F	67	Liver	Cancer adjacent liver tissue	-	-	-	12244.5	31675.4	27551.4	31193.7			#REF!	1.30501	1.03493	1.68122	0.555812	0.384065	0.749512
3	F	67	Liver	Cancer adjacent liver tissue	-	-	-	13580	32502	27512.1	33377.2			#REF!	1.44735	1.06194	1.67883	0.766322	0.533416	0.747453
4	F	67	Liver	Cancer adjacent liver tissue	-	-	-	12217.3	32821	26023.4	29787.1			#REF!	1.30212	1.07236	1.58798	0.445393	0.380863	0.667196
5	F	75	Liver	Cancer adjacent liver tissue	-	-	-	9852.37	30391.6	17597.3	28801.4			#REF!	1.05006	0.992987	1.07381	-0.00108057	0.0704745	0.102738
6	F	75	Liver	Cancer adjacent liver tissue	-	-	-	10413.4	31765.8	16154.9	29435.2			#REF!	1.10986	1.03789	0.985792	-0.00801375	0.150379	-0.0206444
7	F	75	Liver	Cancer adjacent liver tissue	-	-	-	11864.8	31256.1	19127.9	29857.3			#REF!	1.26454	1.02123	1.16721	0.164524	0.338615	0.223066
8	F	75	Liver	Cancer adjacent liver tissue	-	-	-	10558.7	31441	16454.6	26724			#REF!	1.12535	1.02727	1.00408	0.0234694	0.170368	0.00587629
9	M	56	Liver	Cancer adjacent liver tissue	-	-	-	5531.96	26811.8	10227.7	22645.8			#REF!	0.589594	0.876025	0.62411	-0.965797	-0.762206	-0.680128
10	M	56	Liver	Cancer adjacent liver tissue	-	-	-	5930.87	27754.4	11241.3	23665.3			#REF!	0.63211	0.906822	0.68596	-0.902565	-0.661752	-0.543803
11	M	56	Liver	Cancer adjacent liver tissue	-	-	-	3557	26147.2	5675.04	14649.6			#REF!	0.379104	0.85431	0.346299	-1.49153	-1.39933	-1.52991
12	M	56	Liver	Cancer adjacent liver tissue	-	-	-	5349.37	26690.7	11109.9	32188.4			#REF!	0.570134	0.872066	0.677939	-0.920717	-0.810627	-0.560773
13	F	51	Liver	Cancer adjacent liver tissue	-	-	-	9624.15	31768.8	17117.3	25677.1			#REF!	1.02574	1.03798	1.04452	0.136179	0.0366632	0.0628394
14	F	51	Liver	Cancer adjacent liver tissue	-	-	-	10280.2	31045.5	16389.1	30016.2			#REF!	1.09566	1.01435	1.00008	0.127491	0.131807	0.00012091
15	F	51	Liver	Cancer adjacent liver tissue	-	-	-	12482	32485.2	19515.5	26903.6			#REF!	1.33032	1.06139	1.19086	0.435701	0.411776	0.252006
16	F	51	Liver	Cancer adjacent liver tissue	-	-	-	10092	31037.2	16786.9	27979.8			#REF!	1.0756	1.01408	1.02436	0.125221	0.105145	0.034721
17	F	52	Liver	Cancer adjacent liver tissue	-	-	-	10239.7	30727.7	14509	21693			#REF!	1.09134	1.00397	0.885357	0.0861024	0.126104	-0.175669
18	F	52	Liver	Cancer adjacent liver tissue	-	-	-	9727.2	30749.5	15305.8	20460.1			#REF!	1.03672	1.00468	0.933982	0.0630406	0.0520281	-0.0985327
19	F	52	Liver	Cancer adjacent liver tissue	-	-	-	8801.14	31107.2	14360.6	18221			#REF!	0.938023	1.01637	0.876305	-0.0509509	-0.0923047	-0.190495
20	F	52	Liver	Cancer adjacent liver tissue	-	-	-	8352.71	31363.9	14402.8	18717.3			#REF!	0.890229	1.02475	0.878876	-0.181883	-0.167751	-0.186269
21	F	56	Liver	Intrahepatic cholangiocarcinoma	T2N0M0	2	II	6067.31	33061.7	16458.7	13700.4			#REF!	0.858474	1.04793	1.0985	-0.0558461	-0.220154	0.135529
22	F	56	Liver	Intrahepatic cholangiocarcinoma	T2N0M0	2	II	6817.27	31968.2	15067.9	16183.2			#REF!	0.964586	1.01327	1.00567	0.0540126	-0.0520186	0.0081535
23	F	56	Liver	Intrahepatic cholangiocarcinoma	T2N0M0	2	II	7802.71	33034.8	16676	18463.6			#REF!	1.10402	1.04707	1.113	0.178188	0.142763	0.154454
24	F	56	Liver	Intrahepatic cholangiocarcinoma	T2N0M0	2	II	7086.88	32454.2	16114.8	15874.2			#REF!	1.00273	1.02867	1.07554	0.164649	0.00393766	0.105061
25	F	59	Liver	Intrahepatic cholangiocarcinoma with necrosis	T3N0M0	2	IIIA	3978.61	31395.4	6678.15	19786.6			#REF!	0.56294	0.995111	0.445717	-0.23143	-0.828947	-1.1658
26	F	59	Liver	Intrahepatic cholangiocarcinoma with necrosis	T3N0M0	2	IIIA	3807.27	31264.6	8256.09	25584.8			#REF!	0.538696	0.990966	0.551032	-0.286865	-0.892456	-0.859792
27	F	59	Liver	Intrahepatic cholangiocarcinoma with necrosis	T3N0M0	2	IIIA	3675.51	32603.9	7987.44	19165.1			#REF!	0.520053	1.03342	0.533102	-0.621955	-0.943269	-0.907517
28	F	59	Liver	Intrahepatic cholangiocarcinoma with necrosis	T3N0M0	2	IIIA	3825.57	32177.5	6166.25	18835.9			#REF!	0.541286	1.0199	0.411551	-0.387263	-0.885537	-1.28086
29	M	64	Liver	Intrahepatic cholangiocarcinoma	T2N0M0	3	II	6500.37	32008.1	10007.1	32608.8			#REF!	0.919747	1.01453	0.6679	0.180996	-0.12069	-0.582296
30	M	64	Liver	Intrahepatic cholangiocarcinoma	T2N0M0	3	II	6250.14	32196.9	10631.4	47779.3			#REF!	0.884342	1.02052	0.709565	0.245374	-0.177324	-0.494993
31	M	64	Liver	Intrahepatic cholangiocarcinoma	T2N0M0	3	II	8514.12	32166.6	17106.5	43777.7			#REF!	1.20468	1.01956	1.14173	0.677129	0.268645	0.191222
32	M	64	Liver	Intrahepatic cholangiocarcinoma	T2N0M0	3	II	9062.98	31781.4	21679.3	38401.1			#REF!	1.28234	1.00735	1.44693	0.6785	0.358774	0.532996
33	M	49	Liver	Intrahepatic cholangiocarcinoma	T2N0M0	3	II	5825.65	30047.6	10444.7	27644			#REF!	0.82428	0.952391	0.697103	-0.490151	-0.278793	-0.520557
34	M	49	Liver	Intrahepatic cholangiocarcinoma	T2N0M0	3	II	4964.78	30653.7	9646.42	25559.4			#REF!	0.702474	0.971602	0.643826	-0.701288	-0.509482	-0.635257
35	M	49	Liver	Intrahepatic cholangiocarcinoma	T2N0M0	3	II	5078.85	30644.4	10181.7	26095.1			#REF!	0.718614	0.971308	0.67955	-0.636022	-0.47671	-0.557348
36	M	49	Liver	Intrahepatic cholangiocarcinoma	T2N0M0	3	II	5871.65	30832.4	10583.8	30967.6			#REF!	0.830789	0.977266	0.706392	-0.449339	-0.267447	-0.50146
37	M	56	Liver	Hepatocellular carcinoma	T3N0M0	2	IIIA	7074.19	32775.8	11017.9	21899.1			#REF!	1.00094	1.03887	0.73536	0.105846	0.00135343	-0.443478
38	M	56	Liver	Hepatocellular carcinoma	T3N0M0	2	IIIA	9302.05	32335.6	14516.9	28643.3			#REF!	1.31616	1.02491	0.968894	0.463001	0.396336	-0.0455885
39	M	56	Liver	Hepatocellular carcinoma	T3N0M0	2	IIIA	8150.72	32599.3	14690.9	22727.9			#REF!	1.15326	1.03327	0.980509	0.325933	0.205715	-0.028397
40	M	56	Liver	Hepatocellular carcinoma	T3N0M0	2	IIIA	6953.62	32583.1	10691.7	19443.2			#REF!	0.983879	1.03276	0.71359	0.16315	-0.0234472	-0.486833
41	M	55	Liver	Intrahepatic cholangiocarcinoma	T3N1M0	1	IVA	3338.77	33645.9	7037.44	12563.2			#REF!	0.472408	1.06644	0.469696	-1.05308	-1.0819	-1.0902
42	M	55	Liver	Intrahepatic cholangiocarcinoma	T3N1M0	1	IVA	2960.28	33179.5	5287.82	9845.78			#REF!	0.418855	1.05166	0.352922	-1.05916	-1.25548	-1.50258
43	M	55	Liver	Intrahepatic cholangiocarcinoma	T3N1M0	1	IVA	1265.82	32184.1	2269.6	1395.26			#REF!	0.179103	1.02011	0.151479	-1.91866	-2.48114	-2.72281
44	M	55	Liver	Intrahepatic cholangiocarcinoma	T3N1M0	1	IVA	1010.7	31603.4	1882.66	1430.22			#REF!	0.143005	1.0017	0.125654	-2.42927	-2.80586	-2.99248
45	F	62	Liver	Intrahepatic cholangiocarcinoma	T3N1M0	1	IVA	2953.54	32384.4	6541.8	15538.7			#REF!	0.417901	1.02646	0.436616	-0.785156	-1.25877	-1.19556
46	F	62	Liver	Intrahepatic cholangiocarcinoma	T3N1M0	1	IVA	2981.26	32485.5	6074.53	29604.3			#REF!	0.421823	1.02966	0.405429	-0.832677	-1.24529	-1.30248
47	F	62	Liver	Intrahepatic cholangiocarcinoma	T3N1M0	1	IVA	3200.9	32188.6	7581.65	22748.5			#REF!	0.4529	1.02026	0.506018	-0.629202	-1.14274	-0.982738
48	F	62	Liver	Intrahepatic cholangiocarcinoma	T3N1M0	1	IVA	3042.59	32825.9	6979.92	13863.5			#REF!	0.4305	1.04045	0.465857	-0.659644	-1.21591	-1.10204
49	M	74	Liver	Intrahepatic cholangiocarcinoma	T3N1M0	1	IVA	2927.24	32121.4	4877.66	18986.8			#REF!	0.414179	1.01812	0.325547	-1.23685	-1.27167	-1.61906
50	M	74	Liver	Intrahepatic cholangiocarcinoma	T3N1M0	1	IVA	2833.67	32304.6	4829.46	16874.8			#REF!	0.40094	1.02393	0.32233	-1.24683	-1.31854	-1.63339
51	M	74	Liver	Intrahepatic cholangiocarcinoma	T3N1M0	1	IVA	3943.6	31886.5	5963.44	19635.6			#REF!	0.557986	1.01068	0.398015	-0.56285	-0.8417	-1.32911
52	M	74	Liver	Intrahepatic cholangiocarcinoma	T3N1M0	1	IVA	1815.32	30439.7	3858.69	14691.8			#REF!	0.256852	0.96482	0.257539	-1.61965	-1.96099	-1.95714
53	F	32	Liver	Intrahepatic cholangiocarcinoma	T2N1M0	1	IVA	3510.76	30413.8	10435.9	11535.5			#REF!	0.496742	0.964	0.696515	-0.616202	-1.00943	-0.521773
54	F	32	Liver	Intrahepatic cholangiocarcinoma	T2N1M0	1	IVA	8926.09	32616.1	18625.5	27629			#REF!	1.26297	1.0338	1.24311	0.630621	0.336816	0.313957
55	F	32	Liver	Intrahepatic cholangiocarcinoma	T2N1M0	1	IVA	8247.75	32653	18167.7	27999.9			#REF!	1.16699	1.03497	1.21256	0.572467	0.222788	0.278054
56	F	32	Liver	Intrahepatic cholangiocarcinoma	T2N1M0	1	IVA	7798.72	32519.6	21274.8	33335.9			#REF!	1.10345	1.03074	1.41993	0.479365	0.142025	0.505824
57	M	49	Liver	Intrahepatic cholangiocarcinoma with necrosis	T2N1M0	2	IVA	3618.97	32007.5	6078.12	8228.44			#REF!	0.512053	1.01451	0.405669	-0.854188	-0.965634	-1.30163
58	M	49	Liver	Intrahepatic cholangiocarcinoma with necrosis	T2N1M0	2	IVA	3256.22	31653.9	6375.13	8197.08			#REF!	0.460727	1.0033	0.425492	-1.01641	-1.11801	-1.2328
59	M	49	Liver	Intrahepatic cholangiocarcinoma with necrosis	T2N1M0	2	IVA	4759.17	31071.5	7110.49	10775.4			#REF!	0.673382	0.984845	0.474572	-0.295547	-0.570503	-1.0753
60	M	49	Liver	Intrahepatic cholangiocarcinoma with necrosis	T2N1M0	2	IVA	4175.25	31743	6098.5	8713.47			#REF!	0.590762	1.00613	0.407029	-0.603088	-0.759351	-1.2968
61	M	40	Liver	Intrahepatic cholangiocarcinoma	T2N1M0	1	IVA	5384.54	32843.6	8333.33	6228.14			#REF!	0.761866	1.04102	0.556188	-0.364145	-0.39239	-0.846357
62	M	40	Liver	Intrahepatic cholangiocarcinoma	T2N1M0	1	IVA	3980.45	32743.3	6689.11	3490.88			#REF!	0.5632	1.03784	0.446448	-0.749291	-0.828282	-1.16344
63	M	40	Liver	Intrahepatic cholangiocarcinoma	T2N1M0	1	IVA	3285.43	33006.2	7240.34	4227.96			#REF!	0.464861	1.04617	0.483238	-1.05626	-1.10513	-1.04919
64	M	40	Liver	Intrahepatic cholangiocarcinoma	T2N1M0	1	IVA	5024.65	32782.8	8387.79	6699.04			#REF!	0.710946	1.03909	0.559822	-0.477804	-0.492189	-0.83696
65	M	60	Liver	Intrahepatic cholangiocarcinoma	T3N1M0	1	IVA	5092.7	32649.1	10312.4	10010.8			#REF!	0.720574	1.03485	0.688272	-0.297038	-0.472782	-0.538949
66	M	60	Liver	Intrahepatic cholangiocarcinoma	T3N1M0	1	IVA	4597.19	32560.7	8193.23	7487.71			#REF!	0.650464	1.03205	0.546837	-0.430171	-0.620459	-0.870818
67	M	60	Liver	Intrahepatic cholangiocarcinoma	T3N1M0	1	IVA	4794.27	32631.9	7904.13	7151.6			#REF!	0.678349	1.0343	0.527541	-0.438569	-0.559901	-0.922644
68	M	60	Liver	Intrahepatic cholangiocarcinoma	T3N1M0	1	IVA	4455.18	32537.9	9353.46	9081.29			#REF!	0.63037	1.03133	0.624273	-0.508303	-0.66573	-0.679751
69	F	65	Liver	Intrahepatic cholangiocarcinoma	T2N1M0	1	IVA	3981.77	32526.7	8999.99	8680.09			#REF!	0.563387	1.03097	0.600682	-0.917583	-0.827802	-0.735326
70	F	65	Liver	Intrahepatic cholangiocarcinoma	T2N1M0	1	IVA	4032.92	32268.7	7821.19	8042.25			#REF!	0.570624	1.02279	0.522006	-0.847322	-0.809387	-0.937863
71	F	65	Liver	Intrahepatic cholangiocarcinoma	T2N1M0	1	IVA	3166.55	31531.5	7911.68	7710.44			#REF!	0.44804	0.999427	0.528045	-1.08117	-1.1583	-0.921266
72	F	65	Liver	Intrahepatic cholangiocarcinoma	T2N1M0	1	IVA	4187.27	32097.2	9623.93	8461.43			#REF!	0.592463	1.01736	0.642325	-0.764564	-0.755203	-0.638625
73	M	69	Liver	Intrahepatic cholangiocarcinoma	T3N1M0	1	IVA	5482.71	29828.5	8855.33	30784.4			#REF!	0.775758	0.945446	0.591027	0.173188	-0.366322	-0.758705
74	M	69	Liver	Intrahepatic cholangiocarcinoma	T3N1M0	1	IVA	7317.08	31575.1	12310.9	23166.9			#REF!	1.0353	1.00081	0.821662	0.215675	0.0500553	-0.283382
75	M	69	Liver	Intrahepatic cholangiocarcinoma	T3N1M0	1	IVA	9121.06	31642.9	14932.4	19695.8			#REF!	1.29055	1.00296	0.996625	0.51993	0.367989	-0.00487696
76	M	69	Liver	Intrahepatic cholangiocarcinoma	T3N1M0	1	IVA	6655.74	30309.2	10558.9	27277			#REF!	0.941731	0.960684	0.704724	0.267805	-0.0866131	-0.50487
77	F	39	Liver	Intrahepatic cholangiocarcinoma	T3N1M0	1	IVA	2863.06	30724.9	6605.24	26182.9			#REF!	0.405099	0.973861	0.44085	-1.17441	-1.30365	-1.18164
78	F	39	Liver	Intrahepatic cholangiocarcinoma	T3N1M0	1	IVA	3179.42	30833.4	6862.3	26488.7			#REF!	0.449861	0.9773	0.458007	-1.01699	-1.15245	-1.12656
79	F	39	Liver	Intrahepatic cholangiocarcinoma	T3N1M0	1	IVA	2957.63	31334.6	6860.16	34083.3			#REF!	0.418479	0.993184	0.457864	-1.20886	-1.25677	-1.12701
80	F	39	Liver	Intrahepatic cholangiocarcinoma	T3N1M0	1	IVA	2641.84	31922.2	6220.21	23914.4			#REF!	0.373798	1.01181	0.415153	-1.43055	-1.41967	-1.26829
81	F	70	Liver	Intrahepatic cholangiocarcinoma	T3N1M0	2	IVA	3247.78	30904.9	7241.66	20013.4			#REF!	0.459534	0.979565	0.483326	-1.31849	-1.12176	-1.04893
82	F	70	Liver	Intrahepatic cholangiocarcinoma	T3N1M0	2	IVA	2753.95	30153.9	6282.26	18597.6			#REF!	0.38966	0.95576	0.419293	-1.51296	-1.35971	-1.25397
83	F	70	Liver	Intrahepatic cholangiocarcinoma	T3N1M0	2	IVA	2766.58	30666.3	5672.66	18963.2			#REF!	0.391448	0.972001	0.378608	-1.46163	-1.35311	-1.40122
84	F	70	Liver	Intrahepatic cholangiocarcinoma	T3N1M0	2	IVA	2840.59	30595.2	5921.32	19159.6			#REF!	0.40192	0.969748	0.395204	-1.43556	-1.31502	-1.33933
85	F	55	Liver	Intrahepatic cholangiocarcinoma	T2N1M0	1	IVA	3129.57	31744.3	5588.73	20257			#REF!	0.442807	1.00617	0.373006	-0.675948	-1.17525	-1.42273
86	F	55	Liver	Intrahepatic cholangiocarcinoma	T2N1M0	1	IVA	2538.1	32043	5108.26	18342.3			#REF!	0.35912	1.01564	0.340938	-0.784587	-1.47746	-1.55242
87	F	55	Liver	Intrahepatic cholangiocarcinoma	T2N1M0	1	IVA	2724.44	32684	4930.38	18810.3			#REF!	0.385486	1.03596	0.329066	-0.724759	-1.37525	-1.60355
88	F	55	Liver	Intrahepatic cholangiocarcinoma	T2N1M0	1	IVA	3664.87	32496.2	6118.66	22210.7			#REF!	0.518548	1.03	0.408375	-0.490289	-0.947451	-1.29203
89	M	73	Liver	Intrahepatic cholangiocarcinoma	T2N1M0	2	IVA	5860.7	33334	8950.83	29759.8			#REF!	0.82924	1.05656	0.597401	0.0879748	-0.270139	-0.743228
90	M	73	Liver	Intrahepatic cholangiocarcinoma	T2N1M0	2	IVA	6103.13	33382.5	8684.14	28725			#REF!	0.863542	1.0581	0.579601	0.0542681	-0.211662	-0.786867
91	M	73	Liver	Intrahepatic cholangiocarcinoma	T2N1M0	2	IVA	4979.52	33144	7750.3	23872.1			#REF!	0.704561	1.05054	0.517275	-0.168222	-0.505204	-0.950997
92	M	73	Liver	Intrahepatic cholangiocarcinoma	T2N1M0	2	IVA	5345.46	32831.6	8550.37	26544.7			#REF!	0.756337	1.04063	0.570673	0.0485689	-0.402899	-0.809264
93	M	51	Liver	Intrahepatic cholangiocarcinoma	T3N1M0	-	IVA	1459.82	31256.4	3176.82	16047.6			#REF!	0.206552	0.990707	0.212029	-2.55081	-2.27542	-2.23767
94	M	51	Liver	Intrahepatic cholangiocarcinoma	T3N1M0	-	IVA	1818.7	31009.5	3579.85	18276			#REF!	0.257331	0.982881	0.238928	-2.18209	-1.9583	-2.06535
95	M	51	Liver	Intrahepatic cholangiocarcinoma	T3N1M0	-	IVA	1518.57	30152.4	2973.93	18181.7			#REF!	0.214865	0.955714	0.198487	-2.39883	-2.2185	-2.33288
96	M	51	Liver	Intrahepatic cholangiocarcinoma	T3N1M0	-	IVA	1630.07	31021	3190.68	17516			#REF!	0.230641	0.983244	0.212954	-2.28908	-2.11628	-2.23139
97	F	69	Liver	Intrahepatic cholangiocarcinoma	T2N1M0	2	IVA	8936.56	33325	9538.99	31781.5			#REF!	1.26445	1.05627	0.636656	0.473332	0.338508	-0.651414
98	F	69	Liver	Intrahepatic cholangiocarcinoma	T2N1M0	2	IVA	6508.85	33419	8753.23	27082.3			#REF!	0.920948	1.05925	0.584213	-0.0369508	-0.118809	-0.775435
99	F	69	Liver	Intrahepatic cholangiocarcinoma	T2N1M0	2	IVA	7460.9	33222.1	9238.02	25301.9			#REF!	1.05565	1.05301	0.616569	0.187633	0.0781375	-0.697667
100	F	69	Liver	Intrahepatic cholangiocarcinoma	T2N1M0	2	IVA	5432.28	32518.5	8434.46	19173.1			#REF!	0.768621	1.03071	0.562937	-0.634514	-0.379655	-0.828954
101	M	63	Liver	Intrahepatic cholangiocarcinoma	T2N1M0	2	IVA	4498.2	32748.6	10633.6	18556.4			#REF!	0.636457	1.038	0.709715	-0.522743	-0.651866	-0.494687
102	M	63	Liver	Intrahepatic cholangiocarcinoma	T2N1M0	2	IVA	4708.56	31622.1	10170.8	19609.1			#REF!	0.666221	1.0023	0.678827	-0.466623	-0.585927	-0.558885
103	M	63	Liver	Intrahepatic cholangiocarcinoma	T2N1M0	2	IVA	2594.33	32518.9	6136.41	10484.9			#REF!	0.367076	1.03072	0.409559	-1.31949	-1.44585	-1.28786
104	M	63	Liver	Intrahepatic cholangiocarcinoma	T2N1M0	2	IVA	3489.52	32231.7	7118.27	12251.5			#REF!	0.493738	1.02162	0.475091	-0.867458	-1.01818	-1.07372
105	F	67	Liver	Intrahepatic cholangiocarcinoma	T3N1M0	2	IVA	4546.85	31634.8	10553	17031.1			#REF!	0.643341	1.0027	0.704332	-0.583604	-0.636344	-0.505672
106	F	67	Liver	Intrahepatic cholangiocarcinoma	T3N1M0	2	IVA	4781.59	31843.8	9635.74	17701.3			#REF!	0.676555	1.00932	0.643114	-0.48919	-0.563721	-0.636855
107	F	67	Liver	Intrahepatic cholangiocarcinoma	T3N1M0	2	IVA	4436.4	31637.3	9863.17	16737.7			#REF!	0.627714	1.00278	0.658293	-0.631223	-0.671822	-0.603199
108	F	67	Liver	Intrahepatic cholangiocarcinoma	T3N1M0	2	IVA	3901.95	31986.5	8591.11	14222.6			#REF!	0.552094	1.01385	0.573392	-0.807755	-0.857015	-0.802407
109	F	46	Liver	Intrahepatic cholangiocarcinoma	T2N1M0	2	IVA	4755.06	31918.4	8811.55	28590.5			#REF!	0.672801	1.01169	0.588105	-0.430667	-0.571748	-0.765855
110	F	46	Liver	Intrahepatic cholangiocarcinoma	T2N1M0	2	IVA	7300.83	31682.9	19936.7	39053.9			#REF!	1.03301	1.00422	1.33063	0.282783	0.0468486	0.412106
111	F	46	Liver	Intrahepatic cholangiocarcinoma	T2N1M0	2	IVA	9949.4	32176.1	24110.6	39773.8			#REF!	1.40776	1.01986	1.6092	0.665861	0.493398	0.686343
112	M	54	Liver	Intrahepatic cholangiocarcinoma	T3N1M0	2	IVA	3095.99	28686.8	6509.53	22278.7			#REF!	0.438057	0.909261	0.434462	-0.689843	-1.19081	-1.2027
113	M	54	Liver	Intrahepatic cholangiocarcinoma	T3N1M0	2	IVA	3015.55	29676.4	6778.1	17915.5			#REF!	0.426675	0.940625	0.452388	-1.02604	-1.22879	-1.14437
114	M	54	Liver	Intrahepatic cholangiocarcinoma	T3N1M0	2	IVA	2764.39	28996.8	6471.46	19416.7			#REF!	0.391138	0.919086	0.431921	-0.826244	-1.35425	-1.21116
115	M	54	Liver	Intrahepatic cholangiocarcinoma	T3N1M0	2	IVA	3025.55	28244.6	6470.44	20346.1			#REF!	0.42809	0.895243	0.431853	-0.706074	-1.22401	-1.21139
116	M	68	Liver	Intrahepatic cholangiocarcinoma	T3N1M0	-	IVA	4715.26	30210.3	14531.1	22187.7			#REF!	0.66717	0.957549	0.969839	-0.0673665	-0.583874	-0.0441826
117	M	68	Liver	Intrahepatic cholangiocarcinoma	T3N1M0	-	IVA	4568.53	31548	14179.8	19010.4			#REF!	0.646409	0.999949	0.946399	-0.409017	-0.629481	-0.0794803
118	M	68	Liver	Intrahepatic cholangiocarcinoma	T3N1M0	-	IVA	5027.21	30720.5	15438.8	22249.6			#REF!	0.711307	0.973722	1.03043	-0.128783	-0.491455	0.0432405
119	M	68	Liver	Intrahepatic cholangiocarcinoma	T3N1M0	-	IVA	5375.04	30558.7	15624.5	23786.9			#REF!	0.760523	0.968591	1.04282	0.0375224	-0.394936	0.0604887
120	F	54	Liver	Intrahepatic cholangiocarcinoma	T3N1M0	2	IVA	7146.57	34448.9	19416.6	20112.8			#REF!	1.01118	1.0919	1.29591	0.0700939	0.0160396	0.373966
121	F	54	Liver	Intrahepatic cholangiocarcinoma	T3N1M0	2	IVA	6085.38	34161.8	18544.7	21598.6			#REF!	0.86103	1.0828	1.23772	-0.236421	-0.215865	0.307687
122	F	54	Liver	Intrahepatic cholangiocarcinoma	T3N1M0	2	IVA	6380.28	34865.1	15495.6	22069.4			#REF!	0.902756	1.10509	1.03421	-0.175619	-0.147593	0.0485334
123	F	54	Liver	Intrahepatic cholangiocarcinoma	T3N1M0	2	IVA	5524.61	34000.3	15481.3	21298.4			#REF!	0.781686	1.07768	1.03326	-0.307016	-0.35534	0.0472007
124	F	51	Liver	Intrahepatic cholangiocarcinoma	T3N1M0	-	IVA	6068.2	33817.4	12390.9	16468.8			#REF!	0.858599	1.07188	0.826997	-0.209628	-0.219944	-0.274046
125	F	51	Liver	Intrahepatic cholangiocarcinoma	T3N1M0	-	IVA	5931.72	33991.6	11698.3	16183.8			#REF!	0.839288	1.0774	0.780774	-0.277071	-0.252762	-0.357023
126	F	51	Liver	Intrahepatic cholangiocarcinoma	T3N1M0	-	IVA	4007.7	34005.3	9216.5	13710.6			#REF!	0.567055	1.07784	0.615132	-0.799695	-0.818439	-0.701031
127	F	51	Liver	Intrahepatic cholangiocarcinoma	T3N1M0	-	IVA	6845.09	32922.7	16337	15106.1			#REF!	0.968522	1.04352	1.09037	-0.0811767	-0.0461432	0.124819
128	M	52	Liver	Intrahepatic cholangiocarcinoma	T2N1M0	2	IVA	9539.37	20621.5	20434	20797.7			#REF!	1.34974	0.653621	1.36382	0.154061	0.432682	0.447649
129	M	52	Liver	Intrahepatic cholangiocarcinoma	T2N1M0	2	IVA	8996.56	19663.6	19700.8	24982.2			#REF!	1.27294	0.623259	1.31488	0.172596	0.348161	0.394932
130	M	52	Liver	Intrahepatic cholangiocarcinoma	T2N1M0	2	IVA	8944.56	19511.9	19826.7	27007.9			#REF!	1.26558	0.618451	1.32328	0.110984	0.339797	0.404123
131	M	52	Liver	Intrahepatic cholangiocarcinoma	T2N1M0	2	IVA	8179.06	20375.2	18740.9	20550.1			#REF!	1.15727	0.645813	1.25082	-0.0518568	0.210722	0.32287
132	M	52	Liver	Intrahepatic cholangiocarcinoma	T3N1M0	3	IVA	11898.2	20238.8	23872.4	26659.7			#REF!	1.6835	0.64149	1.5933	0.435974	0.751463	0.672019
133	M	52	Liver	Intrahepatic cholangiocarcinoma	T3N1M0	3	IVA	9628.78	20918.9	17283.7	25358.7			#REF!	1.36239	0.663049	1.15356	0.280457	0.446141	0.206092
134	M	52	Liver	Intrahepatic cholangiocarcinoma	T3N1M0	3	IVA	8957.54	20381.7	19817.6	24017.7			#REF!	1.26742	0.646021	1.32268	0.146259	0.34189	0.40346
135	M	52	Liver	Intrahepatic cholangiocarcinoma	T3N1M0	3	IVA	9965.64	19698.6	23418.1	16968.9			#REF!	1.41005	0.624369	1.56298	0.264764	0.495749	0.644304
136	M	67	Liver	Intrahepatic cholangiocarcinoma	T3N1M0	2	IVA	6079.54	20820.3	9621.71	19470.5			#REF!	0.860203	0.659924	0.642177	-0.229979	-0.217251	-0.638957
137	M	67	Liver	Intrahepatic cholangiocarcinoma	T3N1M0	2	IVA	5794.81	20697.6	10313.7	21588.8			#REF!	0.819916	0.656035	0.688364	-0.342815	-0.286452	-0.538755
138	M	67	Liver	Intrahepatic cholangiocarcinoma	T3N1M0	2	IVA	6378.83	20136.2	11771.7	13533.7			#REF!	0.90255	0.638238	0.785674	-0.201628	-0.147921	-0.347997
139	M	67	Liver	Intrahepatic cholangiocarcinoma	T3N1M0	2	IVA	7045.56	20303.9	12406.5	20639.4			#REF!	0.996887	0.643554	0.828041	-0.0278991	-0.00449819	-0.272226
140	M	65	Liver	Intrahepatic cholangiocarcinoma	T3N1M0	2	IVA	5328.48	20019.1	9444.45	21299.5			#REF!	0.753934	0.634526	0.630346	-0.330981	-0.407489	-0.665784
141	M	65	Liver	Intrahepatic cholangiocarcinoma	T3N1M0	2	IVA	5706.79	20449.7	10951.9	22860.6			#REF!	0.807462	0.648177	0.730954	-0.299321	-0.308534	-0.452147
142	M	60	Liver	Intrahepatic cholangiocarcinoma	T2N1M0	3	IVA	4132.92	21057.5	12520.7	16751.9			#REF!	0.584774	0.66744	0.835665	-0.766984	-0.774049	-0.259004
143	M	60	Liver	Intrahepatic cholangiocarcinoma	T2N1M0	3	IVA	4378.72	20531.8	14950.1	17202.1			#REF!	0.619552	0.650777	0.997807	-0.712457	-0.690702	-0.00316775
144	M	60	Liver	Intrahepatic cholangiocarcinoma	T2N1M0	3	IVA	5142.61	20598.1	18762	18956.2			#REF!	0.727636	0.652879	1.25222	-0.469387	-0.458711	0.32449
145	M	60	Liver	Intrahepatic cholangiocarcinoma	T2N1M0	3	IVA	4604.7	20970.1	15760.4	16595.5			#REF!	0.651527	0.664672	1.05189	-0.62254	-0.618104	0.0729786
146	F	50	Liver	Intrahepatic cholangiocarcinoma	T3N1M0	2	IVA	13669	20988.5	24485.9	20085.3			#REF!	1.93405	0.665254	1.63425	0.83251	0.951623	0.708632
147	F	50	Liver	Intrahepatic cholangiocarcinoma	T3N1M0	2	IVA	16201.4	20674.8	28905.5	24610.9			#REF!	2.29236	0.655312	1.92923	1.08171	1.19683	0.948024
148	F	50	Liver	Intrahepatic cholangiocarcinoma	T3N1M0	2	IVA	13824.7	20729.2	26479.5	21178.2			#REF!	1.95608	0.657036	1.76731	0.853659	0.967964	0.821553
149	F	50	Liver	Intrahepatic cholangiocarcinoma	T3N1M0	2	IVA	13704.3	20740.4	24006.8	22138.1			#REF!	1.93905	0.65739	1.60227	0.800378	0.955347	0.68012
150	M	49	Liver	Intrahepatic cholangiocarcinoma with necrosis	T2N1M0	3	IVA	9127.04	20172.2	21686.9	44173.5			#REF!	1.2914	0.639381	1.44744	0.348268	0.368935	0.533501
151	M	49	Liver	Intrahepatic cholangiocarcinoma with necrosis	T2N1M0	3	IVA	10588	19818.3	25457.6	33123			#REF!	1.49811	0.628164	1.6991	0.493748	0.583144	0.764775
152	M	49	Liver	Intrahepatic cholangiocarcinoma with necrosis	T2N1M0	3	IVA	8730.27	19878.9	25316.7	34404			#REF!	1.23526	0.630085	1.6897	0.115624	0.304813	0.756768
153	M	49	Liver	Intrahepatic cholangiocarcinoma with necrosis	T2N1M0	3	IVA	8549.45	19567	22812.6	36871.1			#REF!	1.20967	0.620197	1.52257	0.19108	0.274619	0.606507
154	M	64	Liver	Intrahepatic cholangiocarcinoma	T3N1M0	2	IVA	5141.54	20849.9	12684.7	30138.3			#REF!	0.727485	0.660861	0.846611	-0.275877	-0.459011	-0.240229
155	M	64	Liver	Intrahepatic cholangiocarcinoma	T3N1M0	2	IVA	6698.8	20757.6	15543.2	33740.2			#REF!	0.947823	0.657934	1.03739	0.0727085	-0.0773102	0.0529582
156	M	64	Liver	Intrahepatic cholangiocarcinoma	T3N1M0	2	IVA	6532.35	21450.2	15010.8	36674			#REF!	0.924272	0.679888	1.00186	-0.0263935	-0.11361	0.0026826
157	M	64	Liver	Intrahepatic cholangiocarcinoma	T3N1M0	2	IVA	6859.99	20953.4	13576.7	40641.8			#REF!	0.97063	0.664141	0.906143	0.0849554	-0.0430062	-0.142189
158	M	63	Liver	Intrahepatic cholangiocarcinoma	T3N1M0	3	IVA	9641.16	20195.2	22421.5	40893.2			#REF!	1.36414	0.640109	1.49647	0.629833	0.447995	0.581562
159	M	63	Liver	Intrahepatic cholangiocarcinoma	T3N1M0	3	IVA	6669.89	20565.4	20307.4	26156			#REF!	0.943734	0.651844	1.35537	0.115518	-0.0835484	0.438682
160	M	63	Liver	Intrahepatic cholangiocarcinoma	T3N1M0	3	IVA	9014.64	19951.5	21237.3	44016.9			#REF!	1.2755	0.632385	1.41743	0.622783	0.351058	0.503275
161	M	63	Liver	Intrahepatic cholangiocarcinoma	T3N1M0	3	IVA	10330.5	20385.5	19830.7	47019.3			#REF!	1.46168	0.646141	1.32355	0.804088	0.547623	0.404413
162	M	45	Liver	Intrahepatic cholangiocarcinoma	T3N1M0	3	IVA	4429.94	30231.9	12138.7	28284.6			#REF!	0.626799	0.958234	0.810165	-0.72621	-0.673926	-0.303712
163	M	45	Liver	Intrahepatic cholangiocarcinoma	T3N1M0	3	IVA	4496.37	30634.7	12578.6	30047.6			#REF!	0.636198	0.971001	0.839529	-0.662788	-0.652453	-0.252348
164	M	45	Liver	Intrahepatic cholangiocarcinoma	T3N1M0	3	IVA	3978.08	30528.5	12246	27957.6			#REF!	0.562864	0.967634	0.817327	-0.841195	-0.829142	-0.291015
165	M	45	Liver	Intrahepatic cholangiocarcinoma	T3N1M0	3	IVA	4112.87	29608.1	12024	27280.8			#REF!	0.581936	0.938463	0.80251	-0.785958	-0.781068	-0.31741
166	M	51	Liver	Intrahepatic cholangiocarcinoma	T3N1M0	3	IVA	2893.31	31798.4	7312.39	17652.8			#REF!	0.409379	1.00788	0.488047	-1.54092	-1.28849	-1.03491
167	M	51	Liver	Intrahepatic cholangiocarcinoma	T3N1M0	3	IVA	3980.64	30367.7	10040.5	19832.8			#REF!	0.563227	0.962537	0.670129	-1.11326	-0.828211	-0.57749
168	M	51	Liver	Intrahepatic cholangiocarcinoma	T3N1M0	3	IVA	4077.47	29894.8	9956.84	18491.3			#REF!	0.576927	0.947551	0.664545	-1.05014	-0.793539	-0.589562
169	M	68	Liver	Intrahepatic cholangiocarcinoma	T3N1M0	3	IVA	5844.56	35268.6	12027	32949.3			#REF!	0.826955	1.11788	0.802713	-0.283152	-0.274119	-0.317043
170	M	68	Liver	Intrahepatic cholangiocarcinoma	T3N1M0	3	IVA	6181.73	35755.6	13557.1	25788.4			#REF!	0.874662	1.13331	0.904838	-0.33795	-0.193202	-0.144269
171	M	68	Liver	Intrahepatic cholangiocarcinoma	T3N1M0	3	IVA	7811.9	35690.8	13879.1	23842.1			#REF!	1.10532	1.13126	0.926328	-0.0247768	0.144462	-0.110404
172	M	68	Liver	Intrahepatic cholangiocarcinoma	T3N1M0	3	IVA	6329.59	35461.4	12416.6	20506.6			#REF!	0.895583	1.12399	0.828714	-0.297884	-0.1591	-0.271054
173	M	34	Liver	Intrahepatic cholangiocarcinoma	T2N1M0	-	IVA	8358.82	32964.1	20456.6	29684			#REF!	1.1827	1.04483	1.36532	0.473866	0.242088	0.449241
174	M	34	Liver	Intrahepatic cholangiocarcinoma	T2N1M0	-	IVA	9856.57	32600.5	21061.9	31468.1			#REF!	1.39462	1.03331	1.40572	0.572354	0.479873	0.491314
175	M	34	Liver	Intrahepatic cholangiocarcinoma	T2N1M0	-	IVA	10660.1	33039.7	23329.6	31850			#REF!	1.50831	1.04723	1.55708	0.731609	0.592935	0.638841
176	M	34	Liver	Intrahepatic cholangiocarcinoma	T2N1M0	-	IVA	11045.7	33521.6	23404.2	29437.8			#REF!	1.56287	1.06251	1.56205	0.861359	0.644197	0.643442
177	M	65	Liver	Intrahepatic cholangiocarcinoma	T2N1M0	-	IVA	7113.63	33186	17144.6	33179.2			#REF!	1.00652	1.05187	1.14428	-0.058669	0.00937302	0.194435
178	M	65	Liver	Intrahepatic cholangiocarcinoma	T2N1M0	-	IVA	7083.78	33101.5	15917.1	26759.2			#REF!	1.0023	1.04919	1.06235	-0.0568546	0.00330747	0.0872584
179	M	65	Liver	Intrahepatic cholangiocarcinoma	T2N1M0	-	IVA	7302.28	32368	16762.2	27500.9			#REF!	1.03321	1.02594	1.11875	-0.00154015	0.0471346	0.161893
180	M	65	Liver	Intrahepatic cholangiocarcinoma	T2N1M0	-	IVA	7048.9	32672.1	18599.1	34959.5			#REF!	0.99736	1.03558	1.24135	0.0167772	-0.00381318	0.311912
181	F	70	Liver	Intrahepatic cholangiocarcinoma	T3N1M0	3	IVA	11167.4	33689.9	17795.9	33895.3			#REF!	1.58009	1.06784	1.18774	0.413789	0.660003	0.248223
182	F	70	Liver	Intrahepatic cholangiocarcinoma	T3N1M0	3	IVA	9567.68	33267.6	19940.1	26415.5			#REF!	1.35375	1.05445	1.33085	0.0515731	0.436957	0.412349
183	F	70	Liver	Intrahepatic cholangiocarcinoma	T3N1M0	3	IVA	9979.53	33889.8	18202.5	29014.3			#REF!	1.41202	1.07417	1.21488	0.21557	0.49776	0.280818
184	F	70	Liver	Intrahepatic cholangiocarcinoma	T3N1M0	3	IVA	8799.86	32889.1	18316.3	24829.4			#REF!	1.24511	1.04246	1.22248	-0.0887942	0.316268	0.289806
185	F	47	Liver	Intrahepatic cholangiocarcinoma	T2N1M0	3	IVA	8823.89	34521.9	15515	28713.8			#REF!	1.24851	1.09421	1.03551	0.0744966	0.320202	0.050342
186	F	47	Liver	Intrahepatic cholangiocarcinoma	T2N1M0	3	IVA	8027.65	33851.7	15352.5	28266.7			#REF!	1.13584	1.07297	1.02467	-0.0600336	0.183766	0.0351537
187	F	47	Liver	Intrahepatic cholangiocarcinoma	T2N1M0	3	IVA	10245.8	32133.8	19938.9	47019.2			#REF!	1.4497	1.01852	1.33077	0.428145	0.535751	0.412266
188	F	47	Liver	Intrahepatic cholangiocarcinoma	T2N1M0	3	IVA	9701.37	33214.7	17503.8	45229.8			#REF!	1.37266	1.05278	1.16825	0.352147	0.456976	0.224346
189	F	60	Liver	Intrahepatic cholangiocarcinoma	T3N1M0	-	IVA	4445.76	30210.4	10640.8	26604.8			#REF!	0.629038	0.957551	0.710196	-0.805025	-0.668781	-0.493711
190	F	60	Liver	Intrahepatic cholangiocarcinoma	T3N1M0	-	IVA	3806.56	30672.9	9982.49	29431.4			#REF!	0.538596	0.972212	0.666257	-0.873892	-0.892724	-0.58585
191	F	60	Liver	Intrahepatic cholangiocarcinoma	T3N1M0	-	IVA	3504.79	30031.9	9520.21	27543.9			#REF!	0.495898	0.951895	0.635402	-0.84447	-1.01189	-0.654258
192	F	60	Liver	Intrahepatic cholangiocarcinoma	T3N1M0	-	IVA	4152.73	29912.6	10365.1	27796			#REF!	0.587577	0.948113	0.69179	-0.749318	-0.767151	-0.531593
193	F	57	Liver	Intrahepatic cholangiocarcinoma	T2N1M0	2	IVA	6263.71	32826.4	12405	28641.5			#REF!	0.886261	1.04047	0.827938	0.135317	-0.174196	-0.272406
194	F	57	Liver	Intrahepatic cholangiocarcinoma	T2N1M0	2	IVA	7007.86	31735.9	12812.3	31471.8			#REF!	0.991552	1.00591	0.855124	0.312898	-0.0122391	-0.225794
195	F	57	Liver	Intrahepatic cholangiocarcinoma	T2N1M0	2	IVA	5078.37	31718.1	10726.4	29417.3			#REF!	0.718546	1.00534	0.715909	0.000750509	-0.476847	-0.482152
196	F	57	Liver	Intrahepatic cholangiocarcinoma	T2N1M0	2	IVA	5376.92	32542.1	11474.9	33092.3			#REF!	0.760789	1.03146	0.765865	0.0559843	-0.394431	-0.384838
197	F	52	Liver	Intrahepatic cholangiocarcinoma	T3N1M0	3	IVA	7352.77	34864.1	19745.6	27562.9			#REF!	1.04035	1.10506	1.31787	0.26231	0.0570749	0.398206
198	F	52	Liver	Intrahepatic cholangiocarcinoma	T3N1M0	3	IVA	15088.4	34443.3	28323.1	23923.9			#REF!	2.13488	1.09172	1.89036	1.14065	1.09415	0.918659
199	F	52	Liver	Intrahepatic cholangiocarcinoma	T3N1M0	3	IVA	12184.2	33566.8	24895.7	24860.4			#REF!	1.72396	1.06394	1.6616	0.97163	0.785723	0.732572
200	F	52	Liver	Intrahepatic cholangiocarcinoma	T3N1M0	3	IVA	12858.2	33564.8	27754.9	29169.3			#REF!	1.81933	1.06387	1.85243	1.05151	0.863408	0.889422
201	F	36	Liver	Intrahepatic cholangiocarcinoma	T2N1M0	3	IVA	9165.72	34334.4	17415.7	22477.7			#REF!	1.29687	1.08827	1.16237	0.306462	0.375036	0.217066
202	F	36	Liver	Intrahepatic cholangiocarcinoma	T2N1M0	3	IVA	12040.8	34346.8	23794	27979.2			#REF!	1.70366	1.08866	1.58807	0.418049	0.768642	0.667274
203	F	36	Liver	Intrahepatic cholangiocarcinoma	T2N1M0	3	IVA	14458.7	33942.2	24799.3	28190.7			#REF!	2.04578	1.07584	1.65516	0.610417	1.03265	0.726974
204	F	36	Liver	Intrahepatic cholangiocarcinoma	T2N1M0	3	IVA	8219	33327	17315.7	26015.8			#REF!	1.16292	1.05634	1.15569	0.17667	0.21775	0.208758
205	M	69	Liver	Hepatocellular carcinoma	T3N1M0	3	IVA	9057.41	32362.2	26832.4	24197.1			#REF!	1.28155	1.02576	1.79086	-0.0588085	0.357887	0.840653
206	M	69	Liver	Hepatocellular carcinoma	T3N1M0	3	IVA	8936.65	33349.6	27647.6	25630.4			#REF!	1.26446	1.05705	1.84527	-0.189068	0.338521	0.883833
207	M	69	Liver	Hepatocellular carcinoma	T3N1M0	3	IVA	9443.62	33311.9	28760.8	34365.7			#REF!	1.33619	1.05586	1.91957	-0.103582	0.418128	0.940784
208	M	69	Liver	Hepatocellular carcinoma	T3N1M0	3	IVA	11416.2	34171.2	24884.4	30738.8			#REF!	1.6153	1.0831	1.66085	0.22824	0.6918	0.731919
209	M	52	Liver	Hepatocellular carcinoma	T3N1M0	2	IVA	8123.32	33516.4	18645.3	26550.2			#REF!	1.14938	1.06234	1.24443	-0.255802	0.200857	0.315486
210	M	52	Liver	Hepatocellular carcinoma	T3N1M0	2	IVA	6934	33461.2	18188.3	22883.2			#REF!	0.981103	1.06059	1.21393	-0.27515	-0.0275235	0.279685
211	M	52	Liver	Hepatocellular carcinoma	T3N1M0	2	IVA	5924.46	33436.7	14468.3	19988.5			#REF!	0.838261	1.05982	0.965648	-0.397822	-0.254529	-0.0504308
212	M	52	Liver	Hepatocellular carcinoma	T3N1M0	2	IVA	9007.33	33748.8	22217.1	24634.9			#REF!	1.27446	1.06971	1.48282	0.196297	0.349887	0.568347
213	M	61	Liver	Hepatocellular carcinoma	T3N1M0	2	IVA	4990.81	35259.4	13156.9	21121			#REF!	0.706157	1.11759	0.878125	-0.272741	-0.501939	-0.187502
214	M	61	Liver	Hepatocellular carcinoma	T3N1M0	2	IVA	8050.26	34526.9	14799	23878.4			#REF!	1.13904	1.09437	0.987722	0.293936	0.187823	-0.0178229
215	M	61	Liver	Hepatocellular carcinoma	T3N1M0	2	IVA	7628.51	34873.1	11362.3	18849.6			#REF!	1.07937	1.10534	0.758349	0.149606	0.110189	-0.399067
216	M	61	Liver	Hepatocellular carcinoma	T3N1M0	2	IVA	6674.54	34846.4	12311.2	21167.6			#REF!	0.944391	1.1045	0.821677	0.0550779	-0.0825443	-0.283356
217	M	76	Liver	Hepatocellular carcinoma	T3N1M0	2	IVA	9461.36	33540.6	21781.6	17322.8			#REF!	1.3387	1.06311	1.45376	0.484665	0.420835	0.539786
218	M	76	Liver	Hepatocellular carcinoma	T3N1M0	2	IVA	11741.2	33793.4	22887.2	17250.2			#REF!	1.66127	1.07112	1.52755	0.716461	0.73229	0.611218
219	M	76	Liver	Hepatocellular carcinoma	T3N1M0	2	IVA	10794.9	33845.8	19980.1	16393.5			#REF!	1.52739	1.07278	1.33352	0.612862	0.61107	0.415245
220	M	76	Liver	Hepatocellular carcinoma	T3N1M0	2	IVA	11288.5	33737.6	19136	16705.9			#REF!	1.59723	1.06935	1.27718	0.792462	0.675571	0.352967
221	M	57	Liver	Hepatocellular carcinoma	T3N1M0	3	IVA	14572.3	34505.9	27305.2	28142.8			#REF!	2.06186	1.0937	1.82241	1.07349	1.04394	0.865851
222	M	57	Liver	Hepatocellular carcinoma	T3N1M0	3	IVA	17672.5	34008.6	30314.2	30338.8			#REF!	2.50051	1.07794	2.02325	1.27764	1.32222	1.01667
223	M	57	Liver	Hepatocellular carcinoma	T3N1M0	3	IVA	17466.3	33278.3	28481.6	31488.2			#REF!	2.47133	1.05479	1.90093	1.27764	1.30529	0.926707
224	M	57	Liver	Hepatocellular carcinoma	T3N1M0	3	IVA	15317.6	33305.5	25918.2	29228			#REF!	2.16732	1.05566	1.72984	1.25002	1.11591	0.790642
225	M	40	Liver	Hepatocellular carcinoma	T3N1M0	2	IVA	13792.7	33562.4	20536	24420.3			#REF!	1.95154	1.0638	1.37063	0.869617	0.964617	0.454836
226	M	40	Liver	Hepatocellular carcinoma	T3N1M0	2	IVA	13671.1	34039.6	21764.6	24988.1			#REF!	1.93435	1.07892	1.45262	0.835206	0.951848	0.53866
227	M	40	Liver	Hepatocellular carcinoma	T3N1M0	2	IVA	12764.6	35031.3	18711	24057.8			#REF!	1.80608	1.11036	1.24882	0.672488	0.852865	0.320567
228	M	40	Liver	Hepatocellular carcinoma	T3N1M0	2	IVA	13838.1	35056.4	19801	25793.2			#REF!	1.95797	1.11115	1.32157	0.802311	0.969362	0.402253
229	M	64	Liver	Hepatocellular carcinoma	T3N1M0	2	IVA	4449.38	34223	11477.9	14772			#REF!	0.62955	1.08474	0.766064	-1.01453	-0.667608	-0.384463
230	M	64	Liver	Hepatocellular carcinoma	T3N1M0	2	IVA	3328.35	34998.8	10056.8	12094.8			#REF!	0.470933	1.10933	0.671214	-1.43468	-1.08641	-0.575156
231	M	64	Liver	Hepatocellular carcinoma	T3N1M0	2	IVA	5850.79	33936.1	16106.9	18129.2			#REF!	0.827837	1.07564	1.07501	-0.582641	-0.272581	0.104357
232	M	64	Liver	Hepatocellular carcinoma	T3N1M0	2	IVA	5584.03	33282.1	13408.8	16081.4			#REF!	0.790093	1.05491	0.894936	-0.671731	-0.339906	-0.160143
233	M	52	Liver	Hepatocellular carcinoma	T3N1M0	3	IVA	9200.58	34040.9	19404.5	29112.7			#REF!	1.3018	1.07896	1.29511	0.303339	0.380513	0.373071
234	M	52	Liver	Hepatocellular carcinoma	T3N1M0	3	IVA	8004.11	33329.9	18955.1	35190.6			#REF!	1.13251	1.05643	1.26511	0.133552	0.179529	0.339262
235	M	52	Liver	Hepatocellular carcinoma	T3N1M0	3	IVA	9159.94	32688.7	24288.2	30250.1			#REF!	1.29605	1.0361	1.62106	0.253484	0.374125	0.696933
236	M	52	Liver	Hepatocellular carcinoma	T3N1M0	3	IVA	8878.46	32736.2	20404	26240.2			#REF!	1.25623	1.03761	1.36182	0.219617	0.329098	0.445533
237	M	52	Liver	Hepatocellular carcinoma with necrosis	T3N1M0	3	IVA	3806.28	31190.1	8143.23	29957			#REF!	0.538557	0.988604	0.5435	-0.792203	-0.892829	-0.879649
238	M	52	Liver	Hepatocellular carcinoma with necrosis	T3N1M0	3	IVA	3442.58	33260.2	8483.54	22182.5			#REF!	0.487096	1.05422	0.566213	-1.14059	-1.03772	-0.820584
239	M	52	Liver	Hepatocellular carcinoma with necrosis	T3N1M0	3	IVA	3785.82	33097.1	9072.19	25617.8			#REF!	0.535661	1.04905	0.605501	-0.930384	-0.900607	-0.7238
240	M	52	Liver	Hepatocellular carcinoma with necrosis	T3N1M0	3	IVA	4088.6	30056.6	8908.04	32619.4			#REF!	0.578503	0.952676	0.594545	-0.556165	-0.789604	-0.750142
241	F	69	Liver	Hepatocellular carcinoma	T4N1M0	2	IVA	12442.8	32770.5	21845	35774.4			#REF!	1.76056	1.0387	1.45799	0.671955	0.816032	0.543979
242	F	69	Liver	Hepatocellular carcinoma	T4N1M0	2	IVA	11466.3	33106.7	24666.1	35992.6			#REF!	1.62239	1.04935	1.64628	0.489027	0.698118	0.719209
243	F	69	Liver	Hepatocellular carcinoma	T4N1M0	2	IVA	11502.6	32950	23459	37834.2			#REF!	1.62751	1.04439	1.56571	0.627175	0.70267	0.646818
244	F	69	Liver	Hepatocellular carcinoma	T4N1M0	2	IVA	14144.8	33020.8	25941.5	42212.1			#REF!	2.00137	1.04663	1.7314	0.898385	1.00099	0.791939
245	M	36	Liver	Hepatocellular carcinoma with necrosis	T3N1M0	2	IVA	8172.78	34529.3	17077.4	24801.5			#REF!	1.15638	1.09444	1.13979	0.182356	0.209614	0.188763
246	M	36	Liver	Hepatocellular carcinoma with necrosis	T3N1M0	2	IVA	6648.13	33542	15555.7	27893.9			#REF!	0.940654	1.06315	1.03823	-0.0196655	-0.0882639	0.0541208
247	M	36	Liver	Hepatocellular carcinoma with necrosis	T3N1M0	2	IVA	7896.42	33994.4	17704.8	23579.9			#REF!	1.11728	1.07749	1.18166	0.149448	0.159986	0.240819
248	M	36	Liver	Hepatocellular carcinoma with necrosis	T3N1M0	2	IVA	8512.64	34121.6	18740.5	23275.3			#REF!	1.20447	1.08152	1.25079	0.251696	0.268395	0.322838
249	M	56	Liver	Hepatocellular carcinoma with necrosis	T2N1M0	2	IVA	6277.75	31738.8	16982.5	59700.3			#REF!	0.888248	1.006	1.13345	0.000406888	-0.170965	0.180726
250	M	56	Liver	Hepatocellular carcinoma with necrosis	T2N1M0	2	IVA	7188.31	34055	15807.1	40696.5			#REF!	1.01708	1.07941	1.055	0.112076	0.0244397	0.0772491
251	M	56	Liver	Hepatocellular carcinoma with necrosis	T2N1M0	2	IVA	7936.26	34267.7	17163.8	40440.6			#REF!	1.12291	1.08615	1.14556	0.237492	0.167246	0.196048
252	M	56	Liver	Hepatocellular carcinoma with necrosis	T2N1M0	2	IVA	7771.95	33559.9	15958.5	41595.7			#REF!	1.09967	1.06372	1.06511	0.203835	0.137065	0.0910034
253	M	27	Liver	Hepatocellular carcinoma with necrosis	T3N1M0	2	IVA	4447.19	31621.9	12546.5	34364.3			#REF!	0.62924	1.00229	0.837388	-0.936566	-0.668317	-0.256032
254	M	27	Liver	Hepatocellular carcinoma with necrosis	T3N1M0	2	IVA	5902.17	30638.8	16339.6	35446.7			#REF!	0.835108	0.971131	1.09055	-0.539485	-0.259966	0.125051
255	M	27	Liver	Hepatocellular carcinoma with necrosis	T3N1M0	2	IVA	5360.98	29944.7	15990.2	39352.6			#REF!	0.758534	0.949131	1.06723	-0.653184	-0.398714	0.0938659
256	M	37	Liver	Hepatocellular carcinoma	T4N1M0	3	IVA	4148.66	35017.5	12411.4	9985.64			#REF!	0.587	1.10992	0.828367	-0.737618	-0.768567	-0.271658
257	M	37	Liver	Hepatocellular carcinoma	T4N1M0	3	IVA	4527.6	34534.3	13544.6	24695.7			#REF!	0.640617	1.0946	0.903999	-0.585208	-0.642466	-0.145607
258	M	37	Liver	Hepatocellular carcinoma	T4N1M0	3	IVA	6112.66	34457.8	15871.1	34651.8			#REF!	0.864889	1.09218	1.05927	-0.264408	-0.209413	0.0830765
259	M	37	Liver	Hepatocellular carcinoma	T4N1M0	3	IVA	5986.83	35162.4	16351.5	30263.8			#REF!	0.847085	1.11451	1.09134	-0.305692	-0.239421	0.126098
260	M	64	Liver	Hepatocellular carcinoma	T2N1M0	2	IVA	5408.94	34960.7	14749.9	9421.44			#REF!	0.765319	1.10812	0.984446	-0.407364	-0.385867	-0.0226166
261	M	64	Liver	Hepatocellular carcinoma	T2N1M0	2	IVA	4854.34	34720.9	15401.4	9303.74			#REF!	0.686849	1.10052	1.02793	-0.681958	-0.541936	0.0397426
262	M	64	Liver	Hepatocellular carcinoma	T2N1M0	2	IVA	4737.43	34935.1	16523.9	10278.5			#REF!	0.670307	1.10731	1.10285	-0.612939	-0.577107	0.141234
263	M	64	Liver	Hepatocellular carcinoma	T2N1M0	2	IVA	5080.4	35066.2	16959.2	9520.63			#REF!	0.718834	1.11146	1.1319	-0.498976	-0.476269	0.178745
264	M	34	Liver	Mixed carcinoma (intrahepatic cholangiocarcinoma and hepatocellular carcinoma)	T3N1M0	-	IVA	10033.4	34980	17186.6	9504.27			#REF!	1.41964	1.10873	1.14708	0.455019	0.505528	0.197962
265	M	34	Liver	Mixed carcinoma (intrahepatic cholangiocarcinoma and hepatocellular carcinoma)	T3N1M0	-	IVA	8434.4	35564.1	15818.9	7644.23			#REF!	1.1934	1.12725	1.05579	0.062062	0.255073	0.0783284
266	M	34	Liver	Mixed carcinoma (intrahepatic cholangiocarcinoma and hepatocellular carcinoma)	T3N1M0	-	IVA	10918.6	35671.5	14128.7	7532.8			#REF!	1.54489	1.13065	0.942982	0.426323	0.627504	-0.0846975
267	M	34	Liver	Mixed carcinoma (intrahepatic cholangiocarcinoma and hepatocellular carcinoma)	T3N1M0	-	IVA	10051.6	35432.7	16521.8	8667.5			#REF!	1.42222	1.12308	1.10271	0.378794	0.508143	0.141049
268	F	61	Liver	Mixed carcinoma (intrahepatic cholangiocarcinoma and hepatocellular carcinoma)	T2N1M0	-	IVA	8318.63	34243.7	18569.8	10036.9			#REF!	1.17702	1.08539	1.23939	0.161748	0.235133	0.309633
269	F	61	Liver	Mixed carcinoma (intrahepatic cholangiocarcinoma and hepatocellular carcinoma)	T2N1M0	-	IVA	5290.56	34933.1	16511.7	5394.45			#REF!	0.748569	1.10724	1.10203	-0.521412	-0.417792	0.140164
270	F	61	Liver	Mixed carcinoma (intrahepatic cholangiocarcinoma and hepatocellular carcinoma)	T2N1M0	-	IVA	6509.28	34894.1	17631.9	6708.33			#REF!	0.921008	1.10601	1.1768	-0.310702	-0.118714	0.234864
271	F	61	Liver	Mixed carcinoma (intrahepatic cholangiocarcinoma and hepatocellular carcinoma)	T2N1M0	-	IVA	5696.96	35155.1	15944.9	5432.21			#REF!	0.806071	1.11428	1.0642	-0.537985	-0.311021	0.0897714
272	M	63	Liver	Mixed carcinoma (intrahepatic cholangiocarcinoma and hepatocellular carcinoma)	T2N1M0	-	IVA	6582.47	33391.6	17599.5	7699.14			#REF!	0.931364	1.05838	1.17463	-0.369481	-0.102583	0.23221
273	M	63	Liver	Mixed carcinoma (intrahepatic cholangiocarcinoma and hepatocellular carcinoma)	T2N1M0	-	IVA	6842.24	34076	17677.6	9353.89			#REF!	0.968119	1.08008	1.17985	-0.376858	-0.0467436	0.238602
274	M	63	Liver	Mixed carcinoma (intrahepatic cholangiocarcinoma and hepatocellular carcinoma)	T2N1M0	-	IVA	6535.63	33914.1	16658.2	8388.23			#REF!	0.924736	1.07495	1.11181	-0.392118	-0.112887	0.15291
275	M	63	Liver	Mixed carcinoma (intrahepatic cholangiocarcinoma and hepatocellular carcinoma)	T2N1M0	-	IVA	8695.9	34125.8	18840.1	9203.6			#REF!	1.2304	1.08165	1.25744	0.0311239	0.299123	0.330488
276	F	52	Liver	Mixed carcinoma (intrahepatic cholangiocarcinoma and hepatocellular carcinoma)	T3N1M0	-	IVA	5345.92	30744.2	13206.2	32386.5			#REF!	0.756402	0.974471	0.881413	-0.414507	-0.402775	-0.18211
277	F	52	Liver	Mixed carcinoma (intrahepatic cholangiocarcinoma and hepatocellular carcinoma)	T3N1M0	-	IVA	4422.28	32292.8	12297.3	31475.8			#REF!	0.625716	1.02356	0.820752	-0.687679	-0.676421	-0.284981
278	F	52	Liver	Mixed carcinoma (intrahepatic cholangiocarcinoma and hepatocellular carcinoma)	T3N1M0	-	IVA	4101.61	32143	10425.3	20983			#REF!	0.580343	1.01881	0.695809	-0.899587	-0.785023	-0.523238
279	F	52	Liver	Mixed carcinoma (intrahepatic cholangiocarcinoma and hepatocellular carcinoma)	T3N1M0	-	IVA	5671.46	30277.2	13132.4	31415.6			#REF!	0.802464	0.959668	0.87649	-0.361239	-0.317491	-0.19019
280	M	30	Liver	Carcinoid	-	-	-	13792.8	34813.7	30837.7	22763.1			#REF!	1.95157	1.10346	2.05819	1.03232	0.964636	1.04137
281	M	30	Liver	Carcinoid	-	-	-	14821.7	34487.7	33921.6	21702.5			#REF!	2.09715	1.09313	2.26401	1.08382	1.06843	1.17888
282	M	30	Liver	Carcinoid	-	-	-	10218.2	34141.1	30158.9	16139			#REF!	1.44579	1.08214	2.01288	0.541741	0.531857	1.00926
283	M	30	Liver	Carcinoid	-	-	-	12914.1	34459.4	29055.5	22670			#REF!	1.82724	1.09223	1.93924	0.896069	0.869664	0.955488
284	F	37	Liver	Carcinoid	-	-	-	8950.3	32610	22057.9	27951.4			#REF!	1.26639	1.03361	1.4722	0.228907	0.340723	0.557976
285	F	37	Liver	Carcinoid	-	-	-	9895.58	33574.1	26019.4	25052			#REF!	1.40014	1.06417	1.7366	0.427718	0.485571	0.796266
286	F	37	Liver	Carcinoid	-	-	-	10603.7	33540.8	32409	28839.6			#REF!	1.50033	1.06311	2.16306	0.492087	0.585278	1.11307
287	F	37	Liver	Carcinoid	-	-	-	9905.08	32999.5	28577.8	29744.4			#REF!	1.40148	1.04595	1.90736	0.361823	0.486956	0.931574
288	M	56	Liver	Adenosquamous carcinoma	T3N1M0	-	IVA	8383.35	32579.5	17613.1	33569.9			#REF!	1.18617	1.03264	1.17554	0.100319	0.246315	0.233328
289	M	56	Liver	Adenosquamous carcinoma	T3N1M0	-	IVA	7765.24	32115.5	17227.5	32287.7			#REF!	1.09872	1.01794	1.14981	0.0110884	0.135818	0.201391
290	M	56	Liver	Adenosquamous carcinoma	T3N1M0	-	IVA	8871.89	32048.9	20096.5	36130			#REF!	1.2553	1.01583	1.34129	0.291075	0.328029	0.423621
291	M	56	Liver	Adenosquamous carcinoma	T3N1M0	-	IVA	8269.26	32571.4	17297.3	24688.7			#REF!	1.17003	1.03239	1.15446	0.0586448	0.226545	0.207221
292	F	58	Liver	Adenosquamous carcinoma	T3N1M0	-	IVA	5684.53	32424.4	14753.1	29757			#REF!	0.804313	1.02773	0.984661	-0.256047	-0.314171	-0.0223006
293	F	58	Liver	Adenosquamous carcinoma	T3N1M0	-	IVA	5029.18	32012.2	11738.4	24858.6			#REF!	0.711587	1.01466	0.783449	-0.361741	-0.490888	-0.352089
294	F	58	Liver	Adenosquamous carcinoma	T3N1M0	-	IVA	5234.33	32431.9	13484	24299.9			#REF!	0.740613	1.02796	0.899957	-0.419943	-0.433208	-0.152071
295	F	58	Liver	Adenosquamous carcinoma	T3N1M0	-	IVA	5234.33	32431.9	13484	24299.9			#REF!	0.740613	1.02796	0.899957	-0.419943	-0.433208	-0.152071
296	F	75	Liver	Hepatocellular carcinoma	T3N1M0	2	IVA	6924.64	34553.1	17027.1	27600.7			#REF!	0.979778	1.0952	1.13643	0.0242317	-0.0294725	0.184507
297	F	75	Liver	Hepatocellular carcinoma	T3N1M0	2	IVA	8737.35	34172.8	19481.1	29718.7			#REF!	1.23626	1.08314	1.30022	0.345421	0.305984	0.378755
298	F	75	Liver	Hepatocellular carcinoma	T3N1M0	2	IVA	7730.08	34580.3	17448.6	31957.1			#REF!	1.09374	1.09606	1.16456	0.181134	0.129271	0.219786
299	F	75	Liver	Hepatocellular carcinoma	T3N1M0	2	IVA	10569.6	34639.9	20787.6	32952			#REF!	1.49551	1.09795	1.38742	0.603347	0.580641	0.4724
300	F	52	Liver	Hepatocellular carcinoma	T3N1M0	2	IVA	7747.58	35500.5	20196.3	28832.6			#REF!	1.09622	1.12523	1.34795	0.965721	0.132533	0.430771
301	F	52	Liver	Hepatocellular carcinoma	T3N1M0	2	IVA	8664.91	35764.6	18032.2	26727.9			#REF!	1.22601	1.1336	1.20352	0.732843	0.293973	0.267256
302	F	52	Liver	Hepatocellular carcinoma	T3N1M0	2	IVA	7124.52	35890.2	17614.1	23398.7			#REF!	1.00806	1.13758	1.17561	0.596611	0.0115808	0.233406
303	F	52	Liver	Hepatocellular carcinoma	T3N1M0	2	IVA	6878.22	35904	22248	23873.4			#REF!	0.97321	1.13802	1.48488	0.680987	-0.0391764	0.57035
304	M	56	Liver	Intrahepatic cholangiocarcinoma	T3N0M1	2	IVB	8557.91	35344.6	17344.3	27391.2			#REF!	1.21087	1.12029	1.1576	0.141891	0.276047	0.211142
305	M	56	Liver	Intrahepatic cholangiocarcinoma	T3N0M1	2	IVB	8091.63	34992.3	16152.4	37774.2			#REF!	1.1449	1.10912	1.07805	0.177044	0.195217	0.108422
306	M	56	Liver	Intrahepatic cholangiocarcinoma	T3N0M1	2	IVB	9913.29	34360.4	18627.4	31570.3			#REF!	1.40265	1.08909	1.24324	0.177665	0.488151	0.314106
307	M	56	Liver	Intrahepatic cholangiocarcinoma	T3N0M1	2	IVB	9113.97	34173.1	16487.6	26946.8			#REF!	1.28955	1.08315	1.10042	0.1283	0.366867	0.138058
308	M	56	Liver	Intrahepatic cholangiocarcinoma	T3N0M1	2	IVB	11233.1	34406.5	17824.8	28361			#REF!	1.58939	1.09055	1.18967	0.371502	0.668474	0.250567
309	M	56	Liver	Intrahepatic cholangiocarcinoma	T3N0M1	2	IVB	11033.4	35085.6	17649.8	28555.9			#REF!	1.56113	1.11208	1.17799	0.482672	0.642587	0.23633
310	M	56	Liver	Intrahepatic cholangiocarcinoma	T3N0M1	2	IVB	10386.2	35074.6	17454.4	26010.4			#REF!	1.46955	1.11173	1.16495	0.349906	0.555378	0.220266
311	M	56	Liver	Intrahepatic cholangiocarcinoma	T3N0M1	2	IVB	11779.2	34692.5	17438.8	26981.7			#REF!	1.66665	1.09962	1.16391	0.418988	0.736951	0.218976
312	F	54	Liver	Intrahepatic cholangiocarcinoma	T3N1M0	2	IVA	5826.37	35927.7	10381.7	25579.1			#REF!	0.824382	1.13877	0.692899	-0.356969	-0.278616	-0.529284
313	F	54	Liver	Intrahepatic cholangiocarcinoma	T3N1M0	2	IVA	6188.36	35615.8	12929.7	25139			#REF!	0.875601	1.12888	0.862958	-0.258403	-0.191654	-0.212638
314	F	54	Liver	Intrahepatic cholangiocarcinoma	T3N1M0	2	IVA	5621.9	35366.1	12760.5	17598.3			#REF!	0.795452	1.12097	0.851666	-0.42607	-0.330153	-0.231641
315	F	54	Liver	Intrahepatic cholangiocarcinoma	T3N1M0	2	IVA	6416.13	35509.2	9762.51	20498.2			#REF!	0.907828	1.1255	0.651575	-0.241852	-0.139509	-0.617998
316	F	54	Liver	Intrahepatic cholangiocarcinoma	T3N1M0	2	IVA	5517.84	35660.9	14749.1	17621.5			#REF!	0.780728	1.13031	0.984393	-0.483163	-0.357109	-0.0226936
317	F	54	Liver	Intrahepatic cholangiocarcinoma	T3N1M0	2	IVA	7627.93	36231.9	12776.9	17358.1			#REF!	1.07929	1.14841	0.852764	-0.129822	0.11008	-0.229782
318	F	54	Liver	Intrahepatic cholangiocarcinoma	T3N1M0	2	IVA	6415.6	35672.4	11424.5	14738.9			#REF!	0.907753	1.13068	0.762498	-0.283809	-0.139628	-0.391194
319	F	54	Liver	Intrahepatic cholangiocarcinoma	T3N1M0	2	IVA	5540.76	35682.5	13518.6	17794.2			#REF!	0.78397	1.131	0.902264	-0.479347	-0.351129	-0.148379
320	M	57	Liver	Hepatocellular carcinoma	T4N1M1	2	IVB	18161.9	35611	26111.6	22962.5			#REF!	2.56976	1.12873	1.74275	1.13767	1.36163	0.80137
321	M	57	Liver	Hepatocellular carcinoma	T4N1M1	2	IVB	14079.8	35663.1	23060.4	22770.4			#REF!	1.99217	1.13038	1.53911	0.711528	0.994338	0.622097
322	M	57	Liver	Hepatocellular carcinoma	T4N1M1	2	IVB	11291.6	35853	21532.8	24352.1			#REF!	1.59767	1.1364	1.43715	0.349064	0.675972	0.523213
323	M	57	Liver	Hepatocellular carcinoma	T4N1M1	2	IVB	10433	35290.9	20987.7	22542.5			#REF!	1.47619	1.11859	1.40077	0.241476	0.561875	0.486219
324	M	57	Liver	Hepatocellular carcinoma	T4N1M1	2	IVB	12076.2	34571.8	19775	37795.7			#REF!	1.70869	1.09579	1.31984	0.587392	0.772887	0.400359
325	M	57	Liver	Hepatocellular carcinoma	T4N1M1	2	IVB	9159.86	35956.7	16527.3	24745.6			#REF!	1.29604	1.13969	1.10308	0.105011	0.374113	0.141531
326	M	57	Liver	Hepatocellular carcinoma	T4N1M1	2	IVB	12766.9	35423.5	20710	39483.1			#REF!	1.80641	1.12279	1.38223	0.684077	0.853126	0.467002
327	M	57	Liver	Hepatocellular carcinoma	T4N1M1	2	IVB	10838.5	35836.9	16818.1	29058.3			#REF!	1.53356	1.13589	1.12248	0.423521	0.616885	0.166693
328	M	57	Liver	Hepatocellular carcinoma	T4N1M1	2	IVB	10838.5	35836.9	16818.1	29058.3			#REF!	1.53356	1.13589	1.12248	0.423521	0.616885	0.166693
