# Supplementary material for: The positive correlation of TIPRL with LC3 and CD133 contributes to cancer aggressiveness: potential biomarkers for early liver cancer
Source: Sci Rep. 2019 Nov 14;9:16802. doi: 10.1038/s41598-019-53191-5 (PMC6856114; doi:10.1038/s41598-019-53191-5)
Supplement: Supplementary file 4 — Supplementary Table 3 [file 41598_2019_53191_MOESM4_ESM.xlsx]

## Sheet: Sheet1
Supplementary Table 3. Primers used for quantitative RT-PCR
Genes	Forward			Reverse			PCR product (base pairs)
TIPRL	GCCATCTCTCCCTGAAATGA			GTTCCGTGAAGAGGGAAGGT			380
LC3	CGTCCTGGACAAGACCAAGT			CTCGTCTTTCTCCTGCTCGT			181
ATG7	TGCTGCAAGCAAGAGAAAGC			AAGGTCCGGTCTCTGGTTGA			400
CD133	TTGTGGACCATCACCAGGTA			TCAGATCTGTGAACGCCTTG			162
CD46	CGTGCTGCTCCAGAGTGTAA			CTGGACGCTGGAGATTTTGT			287
Oct.4	AGTGAGAGGCAACCTGGAGA			GTGAAGTGAGGGCTCCCATA			273
Nanog	TGTGATTTGTGGGCCTGAAG			TCTTGACCGGGACCTTGTCT			206
SOX-2	ATGAAGGAGCACCCGGATTA			TGCTGCGAGTAGGACATGCT			386
LIN-28	GGTCTGGAATCCATCCGTGT			AGCGGACATGAGGCTACCAT			221
GAPDH	AGTGATGGCATGGACTGTGG			ACCATCTTCCAGGAGCGAGA			300
