# Supplementary material for: The positive correlation of TIPRL with LC3 and CD133 contributes to cancer aggressiveness: potential biomarkers for early liver cancer
Source: Sci Rep. 2019 Nov 14;9:16802. doi: 10.1038/s41598-019-53191-5 (PMC6856114; doi:10.1038/s41598-019-53191-5)
Supplement: Supplementary file 5 — Supplementary Table 4 [file 41598_2019_53191_MOESM5_ESM.xlsx]

## Sheet: Sheet2
Supplementary Table 4. Clinicopathological features of validating set HCC tissues
Clinicopathological Features	N=99
Age (years)±Standard Deviation	56.7±11.9
Gender (male/female)	71/28 (71.7/28.3%)
Cancer adjacent liver tissue	20 (20.2%)
Hepatocellular carcinoma	79 (79.8%)
AJCC classification	N/A	20 (20.2%)
	I	0 (0.0%)
	II	0 (0.0%)
	III	4 (4.0%)
	IV	75 (75.8%)
Grade	N/A	20 (20.2%)
	1	0 (0.0%)
	2	58 (58.6%)
	3	21 (21.2%)
