# Supplementary material for: The positive correlation of TIPRL with LC3 and CD133 contributes to cancer aggressiveness: potential biomarkers for early liver cancer
Source: Sci Rep. 2019 Nov 14;9:16802. doi: 10.1038/s41598-019-53191-5 (PMC6856114; doi:10.1038/s41598-019-53191-5)
Supplement: Supplementary file 6 — Supplementary Table 5 [file 41598_2019_53191_MOESM6_ESM.xlsx]

## Sheet: Cox model_HID
Summary statistics (Events):
Age	Survival distribution function	-Log(SDF)	Log(-Log(SDF))	Survival function at mean of covariates	Hazard function at mean of covariates
27	0.984791	0.0153259	-4.17821	0.984791	0.0153259
28	0.984791	0.0153259	-4.17821	0.984791	0.0153259
28	0.977159	0.0231061	-3.76766	0.977159	0.0231061
36	0.977159	0.0231061	-3.76766	0.977159	0.0231061
36	0.946869	0.0545949	-2.90781	0.946869	0.0545949
37	0.946869	0.0545949	-2.90781	0.946869	0.0545949
37	0.913384	0.0905988	-2.40131	0.913384	0.0905988
40	0.913384	0.0905988	-2.40131	0.913384	0.0905988
40	0.879238	0.128699	-2.05028	0.879238	0.128699
51	0.879238	0.128699	-2.05028	0.879238	0.128699
51	0.879238	0.128699	-2.05028	0.879238	0.128699
52	0.879238	0.128699	-2.05028	0.879238	0.128699
52	0.748586	0.28957	-1.23936	0.748586	0.28957
56	0.748586	0.28957	-1.23936	0.748586	0.28957
56	0.669294	0.401531	-0.91247	0.669294	0.401531
57	0.669294	0.401531	-0.91247	0.669294	0.401531
57	0.523192	0.647807	-0.434163	0.523192	0.647807
61	0.523192	0.647807	-0.434163	0.523192	0.647807
61	0.461415	0.773456	-0.256886	0.461415	0.773456
64	0.461415	0.773456	-0.256886	0.461415	0.773456
64	0.343866	1.0675	0.0653219	0.343866	1.0675
67	0.343866	1.0675	0.0653219	0.343866	1.0675
67	0.343866	1.0675	0.0653219	0.343866	1.0675
69	0.343866	1.0675	0.0653219	0.343866	1.0675
69	0.177615	1.72814	0.547043	0.177615	1.72814
75	0.177615	1.72814	0.547043	0.177615	1.72814
75	0.102501	2.27789	0.823249	0.102501	2.27789
76	0.102501	2.27789	0.823249	0.102501	2.27789
76	0.0381271	3.26683	1.18382	0.0381271	3.26683
76	0.0381271	3.26683	1.18382	0.0381271	3.26683

## Sheet: Cox model_HID1
Summary statistics (Events):
Age	Survival distribution function	-Log(SDF)	Log(-Log(SDF))	Survival function at mean of covariates	Hazard function at mean of covariates
27	0.980319	0.0198773	-3.91818	0.980319	0.0198773
28	0.980319	0.0198773	-3.91818	0.980319	0.0198773
28	0.970403	0.0300441	-3.50509	0.970403	0.0300441
36	0.970403	0.0300441	-3.50509	0.970403	0.0300441
36	0.931308	0.0711652	-2.64275	0.931308	0.0711652
37	0.931308	0.0711652	-2.64275	0.931308	0.0711652
37	0.891805	0.114508	-2.16711	0.891805	0.114508
40	0.891805	0.114508	-2.16711	0.891805	0.114508
40	0.851953	0.160224	-1.83118	0.851953	0.160224
51	0.851953	0.160224	-1.83118	0.851953	0.160224
51	0.851953	0.160224	-1.83118	0.851953	0.160224
52	0.851953	0.160224	-1.83118	0.851953	0.160224
52	0.697828	0.359783	-1.02225	0.697828	0.359783
56	0.697828	0.359783	-1.02225	0.697828	0.359783
56	0.610518	0.493447	-0.706339	0.610518	0.493447
57	0.610518	0.493447	-0.706339	0.610518	0.493447
57	0.47135	0.752154	-0.284814	0.47135	0.752154
61	0.47135	0.752154	-0.284814	0.47135	0.752154
61	0.42098	0.865171	-0.144828	0.42098	0.865171
64	0.42098	0.865171	-0.144828	0.42098	0.865171
64	0.327302	1.11687	0.110533	0.327302	1.11687
67	0.327302	1.11687	0.110533	0.327302	1.11687
67	0.327302	1.11687	0.110533	0.327302	1.11687
69	0.327302	1.11687	0.110533	0.327302	1.11687
69	0.21314	1.54581	0.435546	0.21314	1.54581
75	0.21314	1.54581	0.435546	0.21314	1.54581
75	0.15241	1.88118	0.631902	0.15241	1.88118
76	0.15241	1.88118	0.631902	0.15241	1.88118
76	0.0427229	3.15302	1.14836	0.0427229	3.15302
76	0.0427229	3.15302	1.14836	0.0427229	3.15302

## Sheet: Sheet1
Supplementary Table 5. levels of TIPRL, LC3, CD133 and CD46 as well as patients' clinicopahological information
No.	Sex	Age	Organ/Site	Pathology diagnosis	TNM	Grade	Stage	TIPRL	LC3	CD46	CD133
1	F	67	Liver	Cancer adjacent liver tissue	-	-	-	-0.581196	-0.563793	-0.207223	-0.62
2	F	67	Liver	Cancer adjacent liver tissue	-	-	-	0.0699891	0.0929511	0.226347	0.75
3	F	67	Liver	Cancer adjacent liver tissue	-	-	-	0.526737	0.495472	0.785497	0.75
4	F	67	Liver	Cancer adjacent liver tissue	-	-	-	0.019305	0.079234	0.213608	0.67
5	F	75	Liver	Cancer adjacent liver tissue	-	-	-	-0.186565	-0.209289	-0.493091	0.1
6	F	75	Liver	Cancer adjacent liver tissue	-	-	-	-0.385234	-0.351298	-0.908454	-0.02
7	F	75	Liver	Cancer adjacent liver tissue	-	-	-	-0.0570408	0.0456376	-0.108312	0.22
8	F	75	Liver	Cancer adjacent liver tissue	-	-	-	-0.14042	-0.0412064	-0.159429	0.01
9	M	56	Liver	Cancer adjacent liver tissue	-	-	-	-0.76923	-0.659807	-0.12553	-0.68
10	M	56	Liver	Cancer adjacent liver tissue	-	-	-	-0.728112	-0.609285	-0.181573	-0.54
11	M	56	Liver	Cancer adjacent liver tissue	-	-	-	-0.954889	-0.808575	-0.00762575	-1.53
12	M	56	Liver	Cancer adjacent liver tissue	-	-	-	-0.260268	-0.0810633	0.649767	-0.56
13	F	51	Liver	Cancer adjacent liver tissue	-	-	-	-0.135421	-0.253835	-0.714071	0.06
14	F	51	Liver	Cancer adjacent liver tissue	-	-	-	0.144773	0.103221	0.14894	0
15	F	51	Liver	Cancer adjacent liver tissue	-	-	-	0.243256	0.159559	-0.0373008	0.25
16	F	51	Liver	Cancer adjacent liver tissue	-	-	-	0.13494	0.0806812	-0.166674	0.03
17	F	52	Liver	Cancer adjacent liver tissue	-	-	-	0.536581	0.439149	0.0178792	-0.18
18	F	52	Liver	Cancer adjacent liver tissue	-	-	-	0.448853	0.427996	0.129212	-0.1
19	F	52	Liver	Cancer adjacent liver tissue	-	-	-	0.248125	0.21935	0.186752	-0.19
20	F	52	Liver	Cancer adjacent liver tissue	-	-	-	-0.0296914	-0.11562	-0.278917	-0.19
21	M	56	Liver	Hepatocellular carcinoma	T3N0M0	2	IIIA	0.275222	0.155374	-0.675998	-0.44
22	M	56	Liver	Hepatocellular carcinoma	T3N0M0	2	IIIA	0.325414	0.271601	-0.477752	-0.05
23	M	56	Liver	Hepatocellular carcinoma	T3N0M0	2	IIIA	0.30493	0.293334	-0.385088	-0.03
24	M	56	Liver	Hepatocellular carcinoma	T3N0M0	2	IIIA	0.25165	0.1475	-0.450781	-0.49
25	M	69	Liver	Hepatocellular carcinoma	T3N1M0	3	IVA	0.500904	0.618295	0.756079	0.84
26	M	69	Liver	Hepatocellular carcinoma	T3N1M0	3	IVA	0.463442	0.585645	0.411833	0.88
27	M	69	Liver	Hepatocellular carcinoma	T3N1M0	3	IVA	0.556064	0.729344	0.757141	0.94
28	M	69	Liver	Hepatocellular carcinoma	T3N1M0	3	IVA	0.792003	0.931213	0.694072	0.73
29	M	52	Liver	Hepatocellular carcinoma	T3N1M0	2	IVA	0.00896049	0.278221	0.254778	0.32
30	M	52	Liver	Hepatocellular carcinoma	T3N1M0	2	IVA	0.0552103	0.198564	-0.102905	0.28
31	M	52	Liver	Hepatocellular carcinoma	T3N1M0	2	IVA	-0.162771	-0.00905523	0.309356	-0.05
32	M	52	Liver	Hepatocellular carcinoma	T3N1M0	2	IVA	0.268059	0.377512	0.129772	0.57
33	M	61	Liver	Hepatocellular carcinoma	T3N1M0	2	IVA	0.289624	0.193769	-0.277654	-0.19
34	M	61	Liver	Hepatocellular carcinoma	T3N1M0	2	IVA	0.513861	0.513314	-0.0390239	-0.02
35	M	61	Liver	Hepatocellular carcinoma	T3N1M0	2	IVA	0.311743	0.320734	-0.251609	-0.4
36	M	61	Liver	Hepatocellular carcinoma	T3N1M0	2	IVA	0.46392	0.3884	-0.0139223	-0.28
37	M	76	Liver	Hepatocellular carcinoma	T3N1M0	2	IVA	0.844921	0.791772	0.0728657	0.54
38	M	76	Liver	Hepatocellular carcinoma	T3N1M0	2	IVA	1.02578	0.999694	-0.17163	0.61
39	M	76	Liver	Hepatocellular carcinoma	T3N1M0	2	IVA	0.959611	0.899757	-0.296486	0.42
40	M	76	Liver	Hepatocellular carcinoma	T3N1M0	2	IVA	1.01995	0.946725	-0.0425784	0.35
41	M	57	Liver	Hepatocellular carcinoma	T3N1M0	3	IVA	1.17554	1.10142	0.264192	0.87
42	M	57	Liver	Hepatocellular carcinoma	T3N1M0	3	IVA	1.33132	1.24613	0.507209	1.02
43	M	57	Liver	Hepatocellular carcinoma	T3N1M0	3	IVA	1.27411	1.21287	0.253329	0.93
44	M	57	Liver	Hepatocellular carcinoma	T3N1M0	3	IVA	1.28136	1.13651	0.349017	0.79
45	M	40	Liver	Hepatocellular carcinoma	T3N1M0	2	IVA	0.933955	0.891585	-0.0730851	0.45
46	M	40	Liver	Hepatocellular carcinoma	T3N1M0	2	IVA	0.960982	0.914048	-0.232561	0.54
47	M	40	Liver	Hepatocellular carcinoma	T3N1M0	2	IVA	0.922426	0.891907	-0.168909	0.32
48	M	40	Liver	Hepatocellular carcinoma	T3N1M0	2	IVA	0.896347	0.870556	-0.0457283	0.4
49	M	64	Liver	Hepatocellular carcinoma	T3N1M0	2	IVA	-0.90031	-0.60185	0.16751	-0.38
50	M	64	Liver	Hepatocellular carcinoma	T3N1M0	2	IVA	-0.825476	-0.615903	-0.100481	-0.58
51	M	64	Liver	Hepatocellular carcinoma	T3N1M0	2	IVA	-0.285055	-0.105731	0.106495	0.1
52	M	64	Liver	Hepatocellular carcinoma	T3N1M0	2	IVA	-0.429151	-0.210286	0.539773	-0.16
53	M	52	Liver	Hepatocellular carcinoma	T3N1M0	3	IVA	0.365208	0.291064	-0.411243	0.37
54	M	52	Liver	Hepatocellular carcinoma	T3N1M0	3	IVA	0.129536	0.0849779	-0.497392	0.34
55	M	52	Liver	Hepatocellular carcinoma	T3N1M0	3	IVA	0.146127	0.161631	-0.527051	0.7
56	M	52	Liver	Hepatocellular carcinoma	T3N1M0	3	IVA	0.323082	0.251258	-0.608662	0.45
57	M	52	Liver	Hepatocellular carcinoma with necrosis	T3N1M0	3	IVA	-0.622602	-0.653866	-0.136968	-0.88
58	M	52	Liver	Hepatocellular carcinoma with necrosis	T3N1M0	3	IVA	-0.98821	-0.907389	-0.424656	-0.82
59	M	52	Liver	Hepatocellular carcinoma with necrosis	T3N1M0	3	IVA	-0.942908	-0.897711	-0.638339	-0.72
60	M	52	Liver	Hepatocellular carcinoma with necrosis	T3N1M0	3	IVA	-0.574456	-0.658748	0.0324336	-0.75
61	F	69	Liver	Hepatocellular carcinoma	T4N1M0	2	IVA	0.518472	0.560207	0.155835	0.54
62	F	69	Liver	Hepatocellular carcinoma	T4N1M0	2	IVA	0.392175	0.478776	-0.153863	0.72
63	F	69	Liver	Hepatocellular carcinoma	T4N1M0	2	IVA	0.304147	0.308327	-0.115475	0.65
64	F	69	Liver	Hepatocellular carcinoma	T4N1M0	2	IVA	0.803698	0.777061	0.0136661	0.79
65	M	36	Liver	Hepatocellular carcinoma with necrosis	T3N1M0	2	IVA	0.0258532	-0.0968482	-0.517287	0.19
66	M	36	Liver	Hepatocellular carcinoma with necrosis	T3N1M0	2	IVA	-0.167216	-0.299738	-0.797507	0.05
67	M	36	Liver	Hepatocellular carcinoma with necrosis	T3N1M0	2	IVA	-0.236915	-0.297122	-0.956758	0.24
68	M	36	Liver	Hepatocellular carcinoma with necrosis	T3N1M0	2	IVA	-0.0363487	-0.134521	-0.950374	0.32
69	M	56	Liver	Hepatocellular carcinoma with necrosis	T2N1M0	2	IVA	0	-0.17	-0.881171	0.18
70	M	56	Liver	Hepatocellular carcinoma with necrosis	T2N1M0	2	IVA	0	0	-1.08694	0.08
71	M	56	Liver	Hepatocellular carcinoma with necrosis	T2N1M0	2	IVA	0	0	-0.891088	0.2
72	M	56	Liver	Hepatocellular carcinoma with necrosis	T2N1M0	2	IVA	0	0	-1.09681	0.09
73	M	27	Liver	Hepatocellular carcinoma with necrosis	T3N1M0	2	IVA	-0.957803	-0.536207	0.717338	-0.26
74	M	27	Liver	Hepatocellular carcinoma with necrosis	T3N1M0	2	IVA	-0.81739	-0.427609	0.474799	0.13
75	M	28	Liver	Hepatocellular carcinoma with necrosis	T3N1M1	3	IVA	-0.65	-0.4	0.596068	0.09
76	M	37	Liver	Hepatocellular carcinoma	T4N1M0	3	IVA	-0.598638	-0.474732	-0.648332	-0.27
77	M	37	Liver	Hepatocellular carcinoma	T4N1M0	3	IVA	-0.401259	-0.261219	-0.184521	-0.15
78	M	37	Liver	Hepatocellular carcinoma	T4N1M0	3	IVA	-0.325351	-0.076189	-0.15472	0.08
79	M	37	Liver	Hepatocellular carcinoma	T4N1M0	3	IVA	-0.460053	-0.207368	-0.369516	0.13
80	M	64	Liver	Hepatocellular carcinoma	T2N1M0	2	IVA	-0.600726	-0.477579	0.02262	-0.02
81	M	64	Liver	Hepatocellular carcinoma	T2N1M0	2	IVA	-0.566034	-0.380654	0.21056	0.04
82	M	64	Liver	Hepatocellular carcinoma	T2N1M0	2	IVA	-0.440723	-0.319696	0.203538	0.14
83	M	64	Liver	Hepatocellular carcinoma	T2N1M0	2	IVA	-0.402773	-0.301437	-0.0083626	0.18
84	F	75	Liver	Hepatocellular carcinoma	T3N1M0	2	IVA	0.195819	0.0497144	-0.651494	0.18
85	F	75	Liver	Hepatocellular carcinoma	T3N1M0	2	IVA	0.485594	0.365825	-0.68072	0.38
86	F	75	Liver	Hepatocellular carcinoma	T3N1M0	2	IVA	0.353197	0.289059	-0.48796	0.22
87	F	75	Liver	Hepatocellular carcinoma	T3N1M0	2	IVA	0.616791	0.479429	-0.833624	0.47
88	F	52	Liver	Hepatocellular carcinoma	T3N1M0	2	IVA	0.683181	0.303416	0.374416	0.43
89	F	52	Liver	Hepatocellular carcinoma	T3N1M0	2	IVA	0.39877	0.261165	0.364825	0.27
90	F	52	Liver	Hepatocellular carcinoma	T3N1M0	2	IVA	0.293701	0.160618	0.750986	0.23
91	F	52	Liver	Hepatocellular carcinoma	T3N1M0	2	IVA	0.529912	0.274568	0.813973	0.57
92	M	57	Liver	Hepatocellular carcinoma	T4N1M1	2	IVB	1.01569	0.947308	-0.0636098	0.8
93	M	57	Liver	Hepatocellular carcinoma	T4N1M1	2	IVB	0.400727	0.428238	-0.454469	0.62
94	M	57	Liver	Hepatocellular carcinoma	T4N1M1	2	IVB	0.507096	0.527963	-0.0890279	0.52
95	M	57	Liver	Hepatocellular carcinoma	T4N1M1	2	IVB	0.557226	0.51616	-0.195527	0.49
96	M	57	Liver	Hepatocellular carcinoma	T4N1M1	2	IVB	0.339695	0.273964	-1.54311	0.4
97	M	57	Liver	Hepatocellular carcinoma	T4N1M1	2	IVB	0.0729615	0.0111015	-1.33128	0.14
98	M	57	Liver	Hepatocellular carcinoma	T4N1M1	2	IVB	0.68	0.85	-1.43719	0.47
99	M	57	Liver	Hepatocellular carcinoma	T4N1M1	2	IVB	0.42	0.62	-1.43719	0.17
